# Supplementary material for: Association between Blood Mercury Concentration and Prevalence of Borderline Hypercholesterolemia among Adolescents: The Korea National Health and Nutrition Examination Survey (KNHANES) 2010–2013 and 2016
Source: Toxics. 2021 Sep 29;9(10):242. doi: 10.3390/toxics9100242 (PMC8539976; doi:10.3390/toxics9100242)
Supplement: Supplementary file 1 [file toxics-09-00242-s001.zip]

Archive with 1 entries (1 files):
- toxics-1391388-supplementary.pdf
